# Supplementary material for: Electroencephalographic biomarkers of antibody-mediated autoimmune encephalitis
Source: Front Neurol. 2025 Mar 26;16:1510722. doi: 10.3389/fneur.2025.1510722 (PMC11981172; doi:10.3389/fneur.2025.1510722)
Supplement: Supplementary file 1 [file Data_Sheet_1.ZIP]

Archive with 12 entries (12 files):
- Supplementary Figure 1.jpg
- Supplementary Figure 2.jpg
- Supplementary table 1.xlsx
- Supplementary table 2.xlsx
- Supplementary table 3.xlsx
- Table 1.xlsx
- Table 2.xlsx
- Table 3.xlsx
- Table 4.xlsx
- Table 5.xlsx
- Table 6.xlsx
- Table 7.xlsx
