# Supplementary material for: Electroencephalographic biomarkers of antibody-mediated autoimmune encephalitis
Source: Front Neurol. 2025 Mar 26;16:1510722. doi: 10.3389/fneur.2025.1510722 (PMC11981172; doi:10.3389/fneur.2025.1510722)
Supplement: Supplementary file 1 [file Data_Sheet_1.ZIP › Supplementary table 1.xlsx]

## Sheet: eTable1
EEG severity grading criteria
Grading		Background	Paroxysmal anomalies
Normal		1. There is a normal difference in the distribution of brain waves, which is basically symmetrical between the left and right; the amplitude difference of the corresponding parts of the bilateral hemispheres is not more than 30%	-
		2. The frequency difference of the α wave in the whole brain during the awake period shall not exceed 2Hz; The α rhythm of the posterior head is 9~11Hz, mainly distributed in the bilateral occipital region; The amplitude of the α rhythm in the bilateral occipital region is the highest, the amplitude modulation was the best, and the physiological response was the most obvious. The frequency differ…
		3. The β activity is below 20%, the amplitude does not exceed 20μV; the frontal and temporal regions are dominant
		4. The θ activity does not exceed 5%, and the amplitude does not exceed 30μV
		5. Occasional δ activity is observed in all recordings, and the amplitude do not exceed 50μV
		6. There is no abnormal reaction in the induced tests such as hyperventilation and flash stimulation
		7. Physiological sleep waves appear in sequence, and the sleep cycle is normal
Boundary		At least one of the following modes:	-
		1. The spectrum of α rhythm is broadened, and the variation range is greater than 2Hz; Amplitude is over 100 μV, or mild rhythm irregularity
		2. The amplitude difference between the corresponding parts of the bilateral hemisphere is more than 30%
		3. Medium volatility β activity is widely distributed or more than 40% in number
		4. The θ activity with low amplitude in the frontal region increases slightly, and the number exceeds 10%~15%
		5. Low amplitude δ activity increases slightly
		6. The presence of some kind of waveform with uncertain clinical significance
		7. Sleep cycle disorders
Abnormal	Mild	At least one of the following modes:	Epileptiform discharges can be seen occasionally.
		1. Mild asymmetric background activity (<50%)
		2. Irregular α rhythms
		3. The β activity increases significantly, and the amplitude is higher than 50μV
		4.θ activity increased significantly, mainly in the frontal area
		5. Mild increase in δ activity
	Moderate	At least one of the following modes:	Few, more, and more widely scattered epileptic discharges.
		1. The basic rhythm is significantly slowed down; the occipital region is slow rhythm at 7-8Hz, or the occipital α rhythm disappears.
		2. Background activity has asymmetry greater than 50%.
		3. Moderate increase in δ activity.
		4. Physiological sleep waves disappear on one or both sides, or normal sleep cycles disappear.
	Severe	At least one of the following modes:	Paroxysmal rhythmic epileptiform discharges; massive IEDs; clinical electrical seizures or clinical seizures in a non-continuous state.
		1. δ or θ activity is the main background rhythm.
		2. α wave generalization.
		3. The amplitude and frequency of the wave are irregular; the rhythm is completely lost.
	Extremely	At least one of the following modes:	Status epilepticus
		1. Periodic phenomenon.
		2. Continuous low voltage or electrical rest.
		3. Extremely δ brushing.
