# Supplementary material for: Electroencephalographic biomarkers of antibody-mediated autoimmune encephalitis
Source: Front Neurol. 2025 Mar 26;16:1510722. doi: 10.3389/fneur.2025.1510722 (PMC11981172; doi:10.3389/fneur.2025.1510722)
Supplement: Supplementary file 1 [file Data_Sheet_1.ZIP › Supplementary table 2.xlsx]

## Sheet: eTable2
Modified Rankin Scale（mRS）
Score	Grading criteria
0	Completely asymptomatic
1	There are only occasional seizures without cognitive dysfunction and no abnormal mental behavior
2	There are less frequent seizures with mild cognitive dysfunction or mild mental behavior abnormalities
3	There are frequent seizures with moderate cognitive impairment (requiring help) or significant mental and behavioral abnormalities
4	Frequent seizures or status epilepticus with severe cognitive impairment or severe mental and behavioral abnormalities, and who needs help with general life
5	The patient is in intensive care unit, status epilepticus, bedridden, incontinent, and completely unable to take care of himself
6	Death
