# Supplementary material for: Electroencephalographic biomarkers of antibody-mediated autoimmune encephalitis
Source: Front Neurol. 2025 Mar 26;16:1510722. doi: 10.3389/fneur.2025.1510722 (PMC11981172; doi:10.3389/fneur.2025.1510722)
Supplement: Supplementary file 1 [file Data_Sheet_1.ZIP › Supplementary table 3.xlsx]

## Sheet: Table 8
List of univariate and multivariate ROC curve analysis for predicting prognosis
Test variables	AUC	P value	95% CI
			upper limit	lower limit
Sex	0.534	0.654	0.386	0.682
Age	0.538	0.617	0.385	0.691
Moderately to severely abnormal EEG	0.756	0.001	0.632	0.879
mRS ≥4 in the acute phase	0.695	0.01	0.557	0.832
Multivariate regression model	0.812	0	0.705	0.919
