# Supplementary material for: Electroencephalographic biomarkers of antibody-mediated autoimmune encephalitis
Source: Front Neurol. 2025 Mar 26;16:1510722. doi: 10.3389/fneur.2025.1510722 (PMC11981172; doi:10.3389/fneur.2025.1510722)
Supplement: Supplementary file 1 [file Data_Sheet_1.ZIP › Table 1.xlsx]

## Sheet: Table 1
Clinical and electroencephalographic features of anti-Leucine-rich Glioma Inactivated 1 (LGI1) Encephalitis
Case	Sex	Age	Clinical manifestations	Brain MRI	vEEG	LGI1 Ab titer in CSF/serum	Disease severity （mRS）	Treatment	Therapeutic response	Outcome (mRS)
1	F	46	MTLE-like seizures, cognitive dysfunction, auditory hallucinations	Normal	Background: focal slow waves in bilateral temporal regions	1:10/1:1000	3	Corticosteroids + IVIG + LEV	significantly effective	1
2	M	50	MTLE-like seizures, cognitive dysfunction, anxiety and depression, hyponatremia	Normal	Background: focal slow waves in bilateral frontal, central and temporal regions; Interictal: sharp and wave comlexes in bilateral frontotemporal regions; Itcal:3 MTLE-like serzures	1:10/1:100	3	Corticosteroids+LEV	significantly effective	0
3	M	58	MTLE-like seizures, cognitive dysfunction, hyponatremia	T2 FLAIR hyperintensity in left hippocampus	Background: diffuse slow waves	1:32/1:320	4	Corticosteroids+LEV	significantly effective	2
4	M	59	MTLE-like seizures, cognitive dysfunction, anxiety and depression, hyponatremia	T2 FLAIR hyperintensity in right hippocampus	Background: focal slow waves in right occipital, parietal and posterior temporal regions	1:3.2/1:100	4	Corticosteroids+IVIG+VPA	significantly effective	1
5	F	40	MTLE-like seizures, cognitive dysfunction, anxiety and depression	Atrophy and T2 FLAIR hyperintensity in right hippocampus, decreased NAA peak in bilateral hippocampus	Background: focal slow waves in bilateral frontal, central and temporal regions; Interictal: sharps in right temporal region; Itcal:4 MTLE-like seizures and 3 subclinical seizures	-/1:10	3	Corticosteroids+IVIG+OXC	effective	0
6	F	56	MTLE-like seizures, anxiety and depression, sleep disorders, hyponatremia	T2 FLAIR hyperintensity in bilateral hippocampus	Background: focal slow waves in bilateral frontal, temporal and central regions; Interictal: sharps in bilateral temporal regions; Itcal:4 MTLE-like seizures	1:1/1:10	4	Corticosteroids+IVIG+LEV	significantly effective	2
7	M	62	MTLE-like seizures, cognitive dysfunction, mental and behavioral abnormalities, hyponatremia	Swelling and T2 FLAIR hyperintensity in bilateral hippocampus and amygdala	Background: focal slow waves in frontotemporal regions; Interictal: sharp and wave comlexes in bilateral temporal regions; Ictal:12 subclinical seizures	1:1/1:32	4	Corticosteroids+IVIG+LEV	significantly effective	2
8	M	74	MTLE-like seizures, cognitive dysfunction, mental and behavioral abnormalities, hyponatremia	Swelling and T2 FLAIR hyperintensity in right hippocampus	Background: diffuse slow waves, generalized delta activity	1:32/1:32	3	Corticosteroids+LEV	significantly effective	1
9	M	56	MTLE-like seizures, cognitive dysfunction	Swelling and T2 FLAIR hyperintensity in left hippocampus	Background: focal slow waves in bilateral frontotemporal regions; Interictal : sharps in left anterior temporal region	1:32/1:100	3	Corticosteroids+IVIG+OXC	significantly effective	1
10	M	61	MTLE-like seizures, cognitive dysfunction, anxiety and depression, hallucinations	Atrophy and T2 FLAIR hyperintensity in left hippocampal	Background: focal slow waves in bilateral frontal, central and temporal regions	-/1:32	3	Corticosteroids+LEV	significantly effective	2
11	M	45	MTLE-like seizures, cognitive dysfunction, mental and behavioral abnormalities, hyponatremia	T2 FLAIR hyperintensity in right hippocampus and amygdala, decreased NAA peaks in bilateral hippocampus	Background: focal slow waves in bilateral temporal regions; Interictal: sharps in right anterior temporal region	1:10/1:100	3	Corticosteroids+LEV	significantly effective	1
12	M	68	MTLE-like seizures, cognitive dysfunction, depression	18FDG PET-CT: enhanced FDG metabolism in right caudate nucleus	Background: focal slow waves in bilateral frontal, central, and temporal regions	1:10/1:10	4	Corticosteroids+IVIG+LEV+VPA+LCM	significantly effective	0
13	F	63	FBDS,cognitive dysfunction, anxiety and depression, increased sleep, hyponatremia	T2 FLAIR hyperintensity in left basal ganglia	Background: focal slow waves in bilateral frontal and central regions; Interictal: sharps in bilateral frontal and central regions	1:10/1:100	5	Corticosteroids+IVIG+ASMs	ineffective	6
14	F	21	FBDS,cognitive dysfunction, anxiety and depression, hyponatremia	T2 FLAIR hyperintensity in right caudate neucleus	Background: focal slow waves in bilateral frontal, central and temporal regions	1:3.2/1:100	3	CBZ	significantly effective	1
15	F	65	FBDS, cognitive dysfunction, mental and behavioral abnormalities	Normal	Background: focal slow waves in bilateral frontal, central and temporal regions; Ictal: more than 20 FBDS	1:32/1:10	3	Corticosteroids+IVIG+OXC	significantly effective	2
16	F	57	FBDS, cognitive dysfunction, personality changes, hallucinations	Normal	Background: focal slow waves in bilateral frontal, central and temporal regions; Interictal: sharps in bilateral temporal regions	1:100/1:100	3	Corticosteroids+IVIG+CBZ	significantly effective	1
17	F	67	FBDS, cognitive dysfunction	18F-FDG PET-CT: enhanced FDG metabolism in bilateral lentiform nuclei	Background: focal slow waves in bilateral frontal, parietal and temporal regions; Ictal:20 FBDS	-/1:32	4	Corticosteroids+IVIG+VPA	effective	2
18	F	68	FBDS, cognitive dysfunction, anxiety and depression, hyponatremia	Normal	Background: focal slow waves in bilateral frontal, parietal and temporal regions; interictal: sharps in bilateral frontal pole, frontal, and midline regions	1:10/1:10	2	Corticosteroids+IVIG+LEV	significantly effective	0
19	F	61	FBDS, cognitive dysfunction, anxiety and depression	Normal	Background: focal slow waves in bilateral frontotemporal regions; Ictal: 30 FBDS	1：32/1:32	4	Corticosteroids+IVIG+LEV+CBZ	significantly effective	0
20	M	70	FBDS, cognitive dysfunction	Normal	Background: focal slow waves in bilateral frontal and central regions; Ictal: dozens of FBDS	1：100/1:320	4	Corticosteroids+IVIG+LEV+CBZ+VPA+Mycophenolate mofetil	significantly effective	2
21	F	83	FBDS, cognitive dysfunction, anxiety and depression	Normal	Background: focal slow waves in bilateral frontotemporal regions; Interictal: spikes, sharp and wave complexes in left temporal region; Ictal: 16 FBDS	1:32/1:100	3	IVIG+CBZ+LCM+Mycophenolate mofetil	effective	2
22	F	67	MTLE-like seizures, FBDS, cognitive dysfunction, anxiety and depression	T2 FLAIR hyperintensity in bilateral hippocampus	Background: focal slow waves in bilateral temporal region; Interictal: sharp and wave complexes in bilateral temporal regions	1:10/1:100	3	Corticosteroids+IVIG+OXC	effective	2
Abbr： ASMs=anti-seizure medication; CBZ=carbamazepine; CSF=cerebrospinal fluid; FBDS=faciobranchial dystonia seizure; IVIG=intravenous immunoglobulin; LCM=lacoxamide; LEV=levetiracetam; MRI=magnetic resonance imaging;MTLE=mesial temporal lobe epilepsy; OXC=oxcarbazepine; PET-CT=positron emission tomography computedtomography;T2 FlAIR=T2 fluid attenuated inversion recovery;VPA=Valproate;18F-FDG=18…
