# Supplementary material for: Electroencephalographic biomarkers of antibody-mediated autoimmune encephalitis
Source: Front Neurol. 2025 Mar 26;16:1510722. doi: 10.3389/fneur.2025.1510722 (PMC11981172; doi:10.3389/fneur.2025.1510722)
Supplement: Supplementary file 1 [file Data_Sheet_1.ZIP › Table 2.xlsx]

## Sheet: Table 2
Clinical and electroencephalographic features of Anti-N-methyl-D-aspartate Receptor (NMDAR) Encephalitis
Case	Sex	Age	Clinical manifestations	Brain MRI	vEEG	NMDAR Ab titer in CSF/serum	Disease severity（mRS）	Treatment	Therapeutic response	Outcome (mRS)
23	F	24	Seizures, cognitive dysfunction, anxiety and depression	Normal	Background: delta activity or rhythm in bilateral frontotemporal regions	1:10/1:320	5	Corticosteroids+LEV+TPM+VPA	significantly effective	2
24	F	27	Seizures, cognitive dysfunction, mental and behavioral abnormalities, sleep disorder	Scattered patchy T2 FLAIR hyperintensity in cortex and subcortex	Backgroud: focal slow waves in bilateral frontotemporal regions; Interictal: sharp and wave complexes in right anterior temporal region	1:10/1:100	4	Corticosteroids+VPA+LEV	significantly effective	2
25	F	33	Seizures, cognitive dysfunction, anxiety and depression	Patchy T2 FLAIR hyperintensity in bilateral paraventricular region	Background: focal slow waves in left temporal region; Interictal: sharps in left posterior temporal region	1:3.2/1:10	3	Corticosteroids+IVIG+CBZ	significantly effective	0
26	M	25	Seizures, cognitive dysfunction, mental and behavioral abnormalities	Normal	Background: delta activity or rhythm in bilateral frontotemporal regions	1:3.2/1:10	5	Corticosteroids+IVIG+LEV	significantly effective	2
27	M	36	Cognitive dysfunction, mental and behavioral abnormalities	Patchy T2 FLAIR hyperintensity in subcortical white matter of left temporal lobe	Background: focal slow waves in bilateral frontal, central and temporal regions	1:1/-	2	Corticosteroids	significantly effective	0
28	M	63	Dizziness, incomplete motor aphasia, ataxia, cognitive dysfunction	Normal	Background: theta activty or rhythm in bilateral frontal, central and temporal regions	-/1:32	3	Corticosteroids+IVIG	significantly effective	1
29	M	34	Cognitive dysfunction, mental and behavioral abnormalities	Normal	Background: focal slow waves in bilateral frontal, central and temporal regions	1:32/-	4	Corticosteroids	effective	2
30	F	20	Seizures, cognitive dysfunction, mental and behavioral abnormalities	Normal	Background: extreme delta brush	1:10/1:32	5	Corticosteroids+LEV	effective	2
31	M	47	Ataxia, cognitive dysfunction, mental and behavioral abnormalities	Multiple patchy T2 FLAIR mild hyperintensities in bilateral frontotemporal-parietal regions, thalamus, and brainstem	Background: delta activity or rhythm in bilateral frontotemporal regions; Interictal: sharps in right temporal region	1:3.2/1:3.2	3	Corticosteroids+IVIG	effective	1
32	M	36	Seizures, cognitive dysfunction, mental and behavioral abnormalities	Patchy T2 FLAIR hyperintensity in right occipitotemporal gyrus and hippocampus	Background: delta activity in right frontotemporal regions; Interictal: sharp and wave complexes in right anterior temporal region	1:32/1:32	3	Corticosteroids+VPA	significantly effective	1
33	F	14	Seizures, headache, mental and behavioral abnormalities	Cortical swelling and T2 FLAIR hyperintensity in left frontal and insular cortex, decreased NAA peak and increased Cho peak	Background: diffuse slow waves in left hemisphere; Interictal: periodic epileptic discharges in left frontal region	1:1+/1:32+	5	Corticosteroids+IVIG+LEV+VPA+Rituximab	significantly effective	2
34	F	19	Seizures, cognitive dysfunction, mental and behavioral abnormalities	T2 FLAIR hyperintensity in left thalamus and right frontal and parietal regions	Background: delta activity in right anterior temporal region; Interictal: spikes in left anterior temporal region and bilateral occipital regions	1:10/1:10	4	Corticosteroids+IVIG+LEV	significantly effective	0
Abbr：CBZ=carbamazepine; CSF=cerebrospinal fluid; IVIG=intravenous immunoglobulin;LEV=levetiracetam; MRI=magnetic resonance imaging; OXC=oxcarbazepine; T2 FlAIR=T2 fluid attenuated inversion recovery;TPM=topiramate;VPA=Valproate; mRS=Modified Rankin Scale; NAA=N-acetyl aspartate; Cho=choline
