# Supplementary material for: Electroencephalographic biomarkers of antibody-mediated autoimmune encephalitis
Source: Front Neurol. 2025 Mar 26;16:1510722. doi: 10.3389/fneur.2025.1510722 (PMC11981172; doi:10.3389/fneur.2025.1510722)
Supplement: Supplementary file 1 [file Data_Sheet_1.ZIP › Table 3.xlsx]

## Sheet: Table 3
Clinical and electroencephalographic features of Anti-Gamma-aminobutyric Acid B Receptor (GABABR) Encephalitis.
Case	Sex	Age	Clinical manifestations	Brain MRI	vEEG	GABABR Ab titer in CSF/serum	Disease severity（mRS）	Treatment	Therapeutic response	Outcome (mRS)
35	M	69	Seizures, cognitive dysfunction, mental and behavioral abnormalities	Swelling of left hippocampus, T2 FLAIR hyperintensity in bilateral hippocampus	Background: focal slow waves in bilateral temporal regions	1:1/1:1	5	Corticosteroids+IVIG+VPA	significantly effective	6
36	M	46	Seizures, anxiety	Decreased CBF within right temporal region	Background: focal slow waves in bilateral frontal, central and temporal regions; Interictal: sharps in left temporal region	1:10 /1:1000	2	Corticosteroids+IVIG+CBZ	effective	0
37	M	69	Seizures, cognitive dysfunction, anxiety and depression	18F-FDG PET-CT: decreased FDG metabolism in right temporal lobe	Background: focal slow waves in bilateral frontal, central and temporal regions; Interictal: sharp and wave comlexes in right temporal region	1:10 /1:10	2	Corticosteroids+IVIG+VPA	significantly effective	0
38	F	69	Seizures, cognitive dysfunction, increased sleep	Normal	Background: focal slow waves in bilateral frontal and central regions; Interictal: sharps in right occipital region	1:32 /1:100	4	Corticosteroids+LEV	significantly effective	2
39	M	64	Seizures, cognitive dysfunction, mental and behavioral abnormalities	Normal	Background: focal slow waves in bilateral temporal regions; Interictal: sharps in left temporal region	1:32 /1:32	3	Corticosteroids+CBZ	Ineffective	1
40	M	65	Seizures, cognitive dysfunction	Swelling of right hippocampus	Background: focal slow waves in right temporal region; Interictal: spikes or sharps in right anterior temporal regions	1:10/1:10	2	OXC	effective	1
41	M	73	Seizures, cognitive dysfunction, mental and behavioral abnormalities	Normal	Background: focal slow waves in bilateral frontotemporal regions	1:100/1:100	5	Corticosteroids+IVIG+Mycophenolate mofetil+VPA+LEV	Ineffective	6
Abbr：CBZ=carbamazepine; CSF=cerebrospinal fluid; IVIG=intravenous immunoglobulin;LEV=levetiracetam; MRI=magnetic resonance imaging; OXC=oxcarbazepine;PET-CT=positron emission tomography computedtomography; T2 FlAIR=T2 fluid attenuated inversion recovery;VPA=Valproate;18F-FDG=18F-flurodeoxyglucose; mRS=Modified Rankin Scale
