# Supplementary material for: Electroencephalographic biomarkers of antibody-mediated autoimmune encephalitis
Source: Front Neurol. 2025 Mar 26;16:1510722. doi: 10.3389/fneur.2025.1510722 (PMC11981172; doi:10.3389/fneur.2025.1510722)
Supplement: Supplementary file 1 [file Data_Sheet_1.ZIP › Table 4.xlsx]

## Sheet: Table 4
Clinical and electroencephalographic features of Anti-Contactin-associated Protein-2 (Caspr2) Antibody Encephalitis.
Case	Sex	Age	Clinical manifestations	Brain MRI	vEEG	Caspr2 Ab titer in CSF/serum	Disease severity（mRS）	Treatment	Therapeutic response	Outcome (mRS)
42	F	40	Seizures, cognitive dysfunction, anxiety and depression	Atrophy and T2 FLAIR hyperintensity in right hippocampus, decreased NAA peak in bilateral hippocampus	Background: focal slow waves in bilateral frontal, central and temporal regions; Interictal: sharps in right temporal region; Itcal: 4 MTLE-like seizures	-/1:10	3	Corticosteroids+IVIG+OXC	effective	2
43	M	64	Seizures, cognitive dysfunction, anxiety and depression	Normal	Background: focal slow waves in bilateral frontal, central and temporal regions; Itcal:12 focal seizures originating from right frontal region	1:100/1:100	3	Corticosteroids+IVIG+LEV+Mycophenolate mofetil	significantly effective	0
44	M	35	Weakness and hypoesthesia of bilateral lower extremities with pain	Normal	Normal	-/1:10	3	Corticosteroids+IVIG	significantly effective	0
45	F	52	Seizures, cognitive dysfunction, anxiety and depression	Normal	Background: focal slow waves in bilateral frontal, central and temporal regions; Interictal:sharps in right anterior temporal region	-/1:10	3	CBZ+Phenytoin + Phenobarbital	effective	2
Abbr：CBZ=carbamazepine; CSF=cerebrospinal fluid; IVIG=intravenous immunoglobulin;LEV=levetiracetam; MRI=magnetic resonance imaging; OXC=oxcarbazepine; T2 FlAIR=T2 fluid attenuated inversion recovery;mRS=Modified Rankin Scale; NAA=N-acetyl aspartate
