# Supplementary material for: Electroencephalographic biomarkers of antibody-mediated autoimmune encephalitis
Source: Front Neurol. 2025 Mar 26;16:1510722. doi: 10.3389/fneur.2025.1510722 (PMC11981172; doi:10.3389/fneur.2025.1510722)
Supplement: Supplementary file 1 [file Data_Sheet_1.ZIP › Table 5.xlsx]

## Sheet: Table 5
Clinical and electroencephalographic features of Anti-Glutamate Decarboxylase65 (GAD65) Encephalitis.
Case	Sex	Age	Clinical manifestations	Brain MRI	vEEG	GAD65 Ab titer in CSF/serum	Disease severity（mRS）	Treatment	Therapeutic response	Outcome （mRS)
46	F	32	cerebellar ataxia, hyperthyroidism	T2 FLAIR hyperintensity and diffusion restriction in right brachium pontine and left cerebellopontine crus	Background: focal slow waves in bilateral frontal, central and temporal regions	1:100/1:100	3	Corticosteroids+IVIG	significantly effective	0
47	F	52	Seizures,cognitive dysfunction, anxiety and depression, T1DM	T2 FLAIR hyperintensity and diffusion restriction in bilateral hippocampal	Background:focal slow waves in bilateral temporal regions; Interictal: spikes in left temporal regions	1:100 /1:100	3	Corticosteroids+IVIG+LEV	Ineffective	3
48	F	26	Seizures,anxiety and depression, T1DM	Normal	Background:focal slow waves in bilateral frontal, central and temporal regions; Interictal: sharps in left posterior temporal region	1:100 /1:100	2	Corticosteroids+IVIG+LEV+LTG	significantly effective	0
49	F	38	Seizures, anxiety, cognitive dysfunction, T1DM	Normal	Background: focal slow waves in left frontal, central and temporal regions; Interictal: sharps in bilateral frontal, central and temporal regions	1:32 /1:100	3	Corticosteroids+IVIG+OXC+LEV	Ineffective	3
50	F	41	Seizures, cognitive dysfunction,anxiety and depression, T1DM	Bilateral frontotemporal atrophy	Background: focal slow waves in bilateral frontotemporal regions;Interictal: spikes in bilateral temporal regions	1:100/1:100	3	Corticosteroids+LEV	significantly effective	0
51	F	33	Seizures, mental and behavioral abnormalities, cognitive dysfunction, hyperthyroidism	Swelling and T2 FLAIR hyperintensity in bilateral hippocampus	Background: focal slow waves in bilateral anterior temporal regions; Interictal: spikes in bilateral anterior temporal regions	1:320/1:320	5	Corticosteroids+IVIG+LTG+VPA	significantly effective	1
Abbr：CSF=cerebrospinal fluid; IVIG=intravenous immunoglobulin;LEV=levetiracetam; LTG=lamotrigine;MRI=magnetic resonance imaging; OXC=oxcarbazepine;T1DM=type 1 diabetes mellitus; T2 FlAIR=T2 fluid attenuated inversion recovery;VPA=Valproate; mRS=Modified Rankin Scale
