# Supplementary material for: Electroencephalographic biomarkers of antibody-mediated autoimmune encephalitis
Source: Front Neurol. 2025 Mar 26;16:1510722. doi: 10.3389/fneur.2025.1510722 (PMC11981172; doi:10.3389/fneur.2025.1510722)
Supplement: Supplementary file 1 [file Data_Sheet_1.ZIP › Table 6.xlsx]

## Sheet: Table 6
Clinical and electroencephalographic features of Myelin Oligodendrocyte Glycoprotein (MOG) Antibody Cortical Encephalitis.
Case	Sex	Age	Clinical manifestations	Brain MRI	vEEG	MOG Ab titer in CSF/serum	Disease severity（mRS）	Treatment	Therapeutic response	Outcome (mRS)
52	F	14	Seizures, headache, mental and behavioral abnormalities	Cortical swelling and T2 FLAIR hyperintensity in the left frontal and insular cortex,decreased NAA peak and increased Cho peak	Background: diffuse slow waves in left hemisphere; Interictal: periodic epileptic discharges in left hemisphere	1:1/1:32	5	Corticosteroids+IVIG+LEV+VPA	significantly effective	2
53	M	16	Seizures, cognitive dysfunction, anxiety and depression	Cortical swelling and T2 FLAIR hyperintensity in right frontal cortex	Background:focal slow waves in bilateral frontal regions; interictal:spikes in right frontal regions	- /1:32	2	Corticosteroids+LEV	significantly effective	0
54	F	16	Seizures, headache, cognitive dysfunction, anxiety and depression	Cortical swelling and T2 FLAIR hyperintensity in right hemisphere, with diffusion restriction	Background: diffuse slow waves in right hemisphere; Interictal: sharp and wave complexes in right occipital and temporal regions	1:10 /1:32	4	Corticosteroids+LEV	significantly effective	2
55	M	33	Seizures, cognitive dysfunction, anxiety and depression	Cortical swelling and T2 FLAIR hyperintensity in bilateral frontal lobe and cingulate gyrus, with diffusion restriction, decreased NAA peak and increased Cho peak	Background: focal slow waves in right central and temporal regions; Interictal: sharps in right central and parietal regions	- /1:32	3	Corticosteroids+IVIG+OXC	effective	2
56	M	26	Seizures, cognitive dysfunction, anxiety and depression	Atrophy and T2 FLAIR hyperintensity in right hippocampus	Background: focal slow wave in right temporal region; Interictal: sharps in right temporal region	‘-/1:10	4	Corticosteroids+VPA+OXC+LCM	significantly effective	1
57	F	19	Seizures, cognitive dysfunction, mental and behavioral abnormalities	T2 FLAIR hyperintensity in left thalamus and right frontal and parietal regions	Background: Delta activity in right anterior temporal region; Interictal: spikes in right anterior temporal region and bilateral occipital regions	1:10/1:10	4	Corticosteroids+IVIG+LEV	significantly effective	0
58	M	49	Seizures, cognitive dysfunction, anxiety and depression	T2 FLAIR hyperintensity in right frontal, temporo-occipital junction	Background: focal slow waves in bilateral frontal, central, and temporal regions; Ictal: 20 focal seizures originating from right central region	1:10/1:10	5	Corticosteroids+IVIG+LEV+CBZ	effective	2
Abbr：CBZ=carbamazepine; CSF=cerebrospinal fluid; IVIG=intravenous immunoglobulin;LEV=levetiracetam; LCM=Lacoxamide; MRI=magnetic resonance imaging; OXC=oxcarbazepine; T2 FlAIR=T2 fluid attenuated inversion recovery;TPM=topiramate;VPA=Valproate; mRS=Modified Rankin Scale; NAA=N-acetyl aspartate; Cho=choline
