# Supplementary material for: Electroencephalographic biomarkers of antibody-mediated autoimmune encephalitis
Source: Front Neurol. 2025 Mar 26;16:1510722. doi: 10.3389/fneur.2025.1510722 (PMC11981172; doi:10.3389/fneur.2025.1510722)
Supplement: Supplementary file 1 [file Data_Sheet_1.ZIP › Table 7.xlsx]

## Sheet: Table 7
Clinical and electroencephalographic features of anti-glial fibrillary acidic protein astrocytopathy (GFAP-A)
Case	Sex	Age	Clinical manifestations	Brain MRI	vEEG	GFAP-A Ab titer in CSF/serum	Disease severity（mRS）	Treatment	Therapeutic response	Outcome (mRS)
59	M	70	Cognitive dysfunction	Normal	Background: delta activity in bilateral frontotemporal regions	1:32/-	3	Corticosteroids	effective	2
60	M	69	Seizures, cognitive dysfunction, anxiety and depression	T2 FLAIR hyperintensity in bilateral frontotemporal lobes	Background: diffuse slow waves; Interictal: paroxysmal triphasic waves in bilateral frontal regions; Ictal: 2 focal impaired awareness seizures originating from right frontal region	1:100/1:100	5	Corticosteroids+CBZ+LEV+VPA	significantly effective	1
Abbr：CBZ=carbamazepine; CSF=cerebrospinal fluid; IVIG=intravenous immunoglobulin;LEV=levetiracetam; MRI=magnetic resonance imaging; T2 FlAIR=T2 fluid attenuated inversion recovery;VPA=Valproate; mRS=Modified Rankin Scale
